# Supplementary material for: Multiple Glacial Refugia and Complex Postglacial Dynamics of Primula sikkimensis (Primuaceae) in the Heterogeneous Qinghai‐Tibet Plateau
Source: Ecol Evol. 2026 Feb 3;16(2):e73024. doi: 10.1002/ece3.73024 (PMC12865663; doi:10.1002/ece3.73024)
Supplement: Supplementary file 2 — Table S4: Parameters of the genetic diversity estimated from microsatellite genotypes for each population of Primula sikkimensis. [file ECE3-16-e73024-s001.xlsx]

## Sheet: SSR_information _Pop
Population	Locus	N	Na	Ne	I	Ho	He	F
SGA	S12	20	9ac	5.51724	1.8894	0.55	0.81875	0.328244
	S18	20	9	2.61438	1.47863	0.8	0.6175	-0.295547
	PK74	20	5	2.27273	1.0177	0.8	0.56	-0.428571
	PK99	20	9b	3.66972	1.69651	0.95	0.7275	-0.305842
	PK78	19	5	1.77396	0.913138	0.368421	0.436288	0.155556
	PK76	18	5	3.13043	1.36035	0.666667	0.680556	0.0204082
	PK77	20	4	3.29218	1.27629	0.8	0.69625	-0.149013
	PK73	20	8	4.41989	1.72212	0.65	0.77375	0.159935
	PK92	20	5b	3.77358	1.41665	0.65	0.735	0.115646
	PK75	20	4	1.95599	0.900499	0.45	0.48875	0.0792839
ZDD	S12	20	10c	4.67836	1.84835	0.5	0.78625	0.36407
	S18	20	7	3.14961	1.42291	0.95	0.6825	-0.391941
	PK74	20	8b	3.73832	1.5972	0.8	0.7325	-0.0921502
	PK99	20	13a	6.83761	2.21926	0.8	0.85375	0.0629575
	PK78	20	2	1.05125	0.116907	0.05	0.04875	-0.025641
	PK76	20	6	2.91971	1.31057	0.85	0.6575	-0.292776
	PK77	20	4b	1.59681	0.724118	0.35	0.37375	0.0635452
	PK73	19	6bc	2.69403	1.24354	0.315789	0.628809	0.497797
	PK92	20	5b	3.13725	1.28353	0.7	0.68125	-0.0275229
	PK75	20	3b	2.30548	0.907208	0.75	0.56625	-0.324503
ZDA	S12	20	9b	6.10687	1.98056	0.7	0.83625	0.16293
	S18	19	9ab	4.78146	1.82559	0.631579	0.790859	0.201401
	PK74	20	6ab	3.53982	1.49321	0.9	0.7175	-0.254355
	PK99	20	10ab	5.7554	1.9939	0.8	0.82625	0.03177
	PK78	20	2	1.10497	0.198515	0.1	0.095	-0.0526316
	PK76	20	6b	3.01887	1.35968	0.65	0.66875	0.0280374
	PK77	20	4ab	1.2966	0.508635	0.15	0.22875	0.344262
	PK73	20	5ab	3.0303	1.27103	0.5	0.67	0.253731
	PK92	20	7b	3.92157	1.57165	0.75	0.745	-0.00671141
	PK75	20	4	1.60966	0.757045	0.3	0.37875	0.207921
ZDB	S12	20	10c	5.59441	1.96485	0.6	0.82125	0.269406
	S18	20	9b	4.10256	1.73511	0.95	0.75625	-0.256198
	PK74	20	5a	2.22222	1.06565	0.65	0.55	-0.181818
	PK99	20	4a	3.68664	1.33733	0.9	0.72875	-0.234991
	PK78	20	3a	1.22699	0.394398	0.15	0.185	0.189189
	PK76	20	6	3.07692	1.43592	0.7	0.675	-0.037037
	PK77	20	4	2.2409	0.983997	0.65	0.55375	-0.173815
	PK73	20	8	3.9801	1.63823	0.65	0.74875	0.131886
	PK92	20	4	3.04183	1.17059	0.75	0.67125	-0.117318
	PK75	20	4b	2.35294	1.06274	0.55	0.575	0.0434783
ZDC	S12	18	10ac	5.35537	1.91098	0.611111	0.813272	0.248577
	S18	17	8b	5.30275	1.80565	0.823529	0.811419	-0.0149254
	PK74	18	4a	2.76923	1.18122	0.944444	0.638889	-0.478261
	PK99	18	7b	3.28934	1.50816	0.833333	0.695988	-0.197339
	PK78	17	3	2.11722	0.805006	0.764706	0.527682	-0.44918
	PK76	17	5	4.09929	1.49712	0.705882	0.756055	0.0663616
	PK77	17	4b	1.36	0.572709	0.294118	0.264706	-0.111111
	PK73	17	7	3.44048	1.50564	0.823529	0.709343	-0.160976
	PK92	18	5	3.76744	1.43575	0.611111	0.734568	0.168067
	PK75	17	4	2.61538	1.0778	0.705882	0.617647	-0.142857
DCB	S12	20	7abc	5.06329	1.71709	0.25	0.8025	0.688474
	S18	19	11b	6.56364	2.06859	0.684211	0.847645	0.19281
	PK74	20	4	2.1164	0.870451	0.8	0.5275	-0.516588
	PK99	20	9	6.25	1.97172	0.95	0.84	-0.130952
	PK78	19	3ac	1.37524	0.507304	0.0526316	0.272853	0.807107
	PK76	19	4ab	2.11111	1.00964	0.368421	0.526316	0.3
	PK77	19	5b	2.08671	1.01552	0.526316	0.520776	-0.0106383
	PK73	19	6	3.19469	1.37843	0.684211	0.686981	0.00403226
	PK92	20	5	2.77778	1.20181	0.55	0.64	0.140625
	PK75	20	1	1	0	0	0	NA
DCA	S12	20	7ac	6.01504	1.8574	0.35	0.83375	0.58021
	S18	20	7	3.84615	1.52145	0.95	0.74	-0.283784
	PK74	20	6	2.36686	1.14904	0.65	0.5775	-0.125541
	PK99	20	7	5.16129	1.73132	0.95	0.80625	-0.178295
	PK78	19	3abc	1.59382	0.630031	0.0526316	0.372576	0.858736
	PK76	19	6b	1.57642	0.829216	0.368421	0.365651	-0.00757576
	PK77	19	3	1.17398	0.326442	0.157895	0.148199	-0.0654206
	PK73	19	5ac	3.09871	1.30066	0.473684	0.677285	0.300613
	PK92	20	3	1.89125	0.737508	0.5	0.47125	-0.061008
	PK75	20	1	1	0	0	0	NA
XCA	S12	20	8a	3.63636	1.6035	0.65	0.725	0.103448
	S18	20	8b	3.43348	1.55615	1	0.70875	-0.410935
	PK74	20	6	2.36686	1.14904	0.55	0.5775	0.047619
	PK99	19	6ac	3.26697	1.36608	0.263158	0.693906	0.620758
	PK78	20	3	1.90931	0.806147	0.5	0.47625	-0.0498688
	PK76	20	2b	1.28	0.37677	0.25	0.21875	-0.142857
	PK77	19	5ab	2.82031	1.21751	0.736842	0.645429	-0.141631
	PK73	20	8ac	5.06329	1.78224	0.4	0.8025	0.501558
	PK92	20	8ab	4.49438	1.73303	0.65	0.7775	0.163987
	PK75	20	2b	1.47059	0.500402	0.3	0.32	0.0625
SGC	S12	20	9	2.94118	1.53367	0.6	0.66	0.0909091
	S18	19	7	2.69403	1.38984	0.736842	0.628809	-0.171806
	PK74	20	9	5.55556	1.92285	0.85	0.82	-0.0365854
	PK99	20	9	4.90798	1.85036	1	0.79625	-0.255887
	PK78	19	1	1	0	0	0	NA
	PK76	19	5	1.93566	0.934104	0.315789	0.48338	0.346705
	PK77	20	6b	1.94175	1.0381	0.45	0.485	0.0721649
	PK73	20	7ab	4.14508	1.63219	0.6	0.75875	0.209226
	PK92	20	3	2.98507	1.09607	0.7	0.665	-0.0526316
	PK75	20	4a	1.83908	0.827303	0.3	0.45625	0.342466
DQA	S12	20	12a	6.61157	2.13831	0.75	0.84875	0.116348
	S18	20	8	2.94118	1.49729	0.8	0.66	-0.212121
	PK74	20	6	2.57235	1.1745	0.65	0.61125	-0.0633947
	PK99	20	9	5.59441	1.91455	0.85	0.82125	-0.0350076
	PK78	20	3	1.16448	0.314123	0.15	0.14125	-0.0619469
	PK76	20	6	3.10078	1.39322	0.75	0.6775	-0.107011
	PK77	20	6b	4.2328	1.55398	0.8	0.76375	-0.0474632
	PK73	20	7ab	3.23887	1.48451	0.6	0.69125	0.132007
	PK92	20	6ab	3.7037	1.48341	0.55	0.73	0.246575
	PK75	20	4b	1.97531	0.909672	0.55	0.49375	-0.113924
SGB	S12	20	11	5.44218	2.01728	0.7	0.81625	0.14242
	S18	19	6b	2.38284	1.16956	0.789474	0.580332	-0.360382
	PK74	20	11	4.57143	1.86319	0.85	0.78125	-0.088
	PK99	20	9ab	4.84848	1.78086	1	0.79375	-0.259843
	PK78	19	2	1.05401	0.121692	0.0526316	0.0512465	-0.027027
	PK76	19	5	1.81407	0.85803	0.315789	0.448753	0.296296
	PK77	19	5	2.87649	1.28813	0.789474	0.652355	-0.210191
	PK73	19	7b	3.92391	1.56985	0.684211	0.745152	0.0817844
	PK92	20	5	3.07692	1.31262	0.85	0.675	-0.259259
	PK75	20	5	1.78571	0.872398	0.45	0.44	-0.0227273
CDY	S12	20	7abc	3.49345	1.52223	0.4	0.71375	0.43958
	S18	20	6b	3.04183	1.40585	0.95	0.67125	-0.41527
	PK74	20	9b	5.59441	1.89185	1	0.82125	-0.217656
	PK99	20	9	6.06061	1.94225	0.7	0.835	0.161677
	PK78	20	2	1.21951	0.325083	0.2	0.18	-0.111111
	PK76	20	4b	2.19178	0.927643	0.65	0.54375	-0.195402
	PK77	20	4	1.16618	0.34878	0.15	0.1425	-0.0526316
	PK73	20	6a	3.40426	1.40241	0.6	0.70625	0.150442
	PK92	20	2a	1.21951	0.325083	0.1	0.18	0.444444
	PK75	20	2abc	1.47059	0.500402	0.1	0.32	0.6875
CDZ	S12	20	6a	3.2	1.34773	0.65	0.6875	0.0545455
	S18	20	7b	3.27869	1.50004	1	0.695	-0.438849
	PK74	19	6	2.95902	1.36745	0.789474	0.66205	-0.192469
	PK99	19	10ac	6.56364	2.0544	0.631579	0.847645	0.254902
	PK78	19	2	1.05401	0.121692	0.0526316	0.0512465	-0.027027
	PK76	19	4b	2.8996	1.14761	0.894737	0.655125	-0.365751
	PK77	20	6ab	3.94089	1.51514	0.7	0.74625	0.0619765
	PK73	18	8	5.53846	1.84015	0.833333	0.819444	-0.0169492
	PK92	19	2	1.29623	0.389377	0.263158	0.228532	-0.151515
	PK75	19	2	1.23208	0.336496	0.210526	0.188366	-0.117647
SNA	S12	20	11	7.47664	2.1644	0.9	0.86625	-0.038961
	S18	20	4b	1.43369	0.603081	0.35	0.3025	-0.157025
	PK74	20	10	6.34921	2.01946	0.95	0.8425	-0.127596
	PK99	20	10b	5.12821	1.92035	0.85	0.805	-0.0559006
	PK78	17	8	5.50476	1.84439	0.823529	0.818339	-0.00634249
	PK76	18	7	3.0566	1.42046	0.666667	0.67284	0.00917431
	PK77	20	5b	2.52366	1.16666	0.55	0.60375	0.0890269
	PK73	20	4abc	2.30548	1.01891	0.35	0.56625	0.381898
	PK92	20	9	4.14508	1.68787	0.85	0.75875	-0.120264
	PK75	19	4	2.10496	0.937718	0.684211	0.524931	-0.30343
SNB	S12	20	9abc	6.06061	1.95578	0.5	0.835	0.401198
	S18	20	3	1.28824	0.43932	0.25	0.22375	-0.117318
	PK74	20	12	8.24742	2.26765	0.95	0.87875	-0.0810811
	PK99	20	8b	3.92157	1.62274	0.85	0.745	-0.14094
	PK78	20	6ac	5.59441	1.75746	0.5	0.82125	0.391172
	PK76	20	5ab	3.68664	1.42783	0.7	0.72875	0.0394511
	PK77	20	4	3.10078	1.25418	0.6	0.6775	0.114391
	PK73	19	2ac	1.63348	0.576334	0.105263	0.387812	0.728571
	PK92	20	5abc	2.15633	1.07887	0.3	0.53625	0.440559
	PK75	20	3	2.29226	0.939319	0.45	0.56375	0.201774
SNC	S12	20	11a	7.47664	2.17781	0.75	0.86625	0.134199
	S18	20	2	1.1611	0.266384	0.15	0.13875	-0.0810811
	PK74	20	9	4.73373	1.75473	0.9	0.78875	-0.141046
	PK99	18	7	4.46897	1.64975	0.666667	0.776235	0.141153
	PK78	20	6	3.47826	1.43146	0.6	0.7125	0.157895
	PK76	20	5	2.77778	1.23128	0.65	0.64	-0.015625
	PK77	18	5	1.78022	0.852078	0.388889	0.438272	0.112676
	PK73	20	8ac	6.61157	1.96774	0.3	0.84875	0.646539
	PK92	20	6a	4.0404	1.54999	0.7	0.7525	0.0697674
	PK75	20	5	3.01887	1.31082	0.7	0.66875	-0.046729
SND	S12	19	12	7.6	2.20787	0.947368	0.868421	-0.0909091
	S18	19	2	1.23208	0.336496	0.210526	0.188366	-0.117647
	PK74	20	12abc	4.96894	2.00179	0.65	0.79875	0.186228
	PK99	19	8b	4.56962	1.70607	0.894737	0.781163	-0.14539
	PK78	19	7	4.01111	1.57769	0.631579	0.750693	0.158672
	PK76	19	7	4.37576	1.65276	0.736842	0.771468	0.0448833
	PK77	18	6ac	2.94545	1.27483	0.444444	0.660494	0.327103
	PK73	19	5ac	3.04641	1.266	0.368421	0.671745	0.451546
	PK92	20	7b	5.47945	1.82029	0.8	0.8175	0.0214067
	PK75	19	5b	3.50485	1.35811	0.736842	0.714681	-0.0310078
LZD	S12	20	9ac	5.26316	1.8659	0.5	0.81	0.382716
	S18	20	3	1.1065	0.233173	0.1	0.09625	-0.038961
	PK74	20	9	4.79042	1.83241	0.8	0.79125	-0.0110585
	PK99	18	3c	2.09709	0.797248	0.277778	0.523148	0.469027
	PK78	20	8a	5.55556	1.84021	0.7	0.82	0.146341
	PK76	20	2ac	1.10497	0.198515	0	0.095	1
	PK77	19	7	3.50485	1.54113	0.631579	0.714681	0.116279
	PK73	20	4	2.12202	0.994745	0.55	0.52875	-0.0401891
	PK92	20	4	2.39521	1.06176	0.65	0.5825	-0.11588
	PK75	20	5	3.10078	1.24492	0.6	0.6775	0.114391
LZA	S12	20	2ac	1.21951	0.325083	0	0.18	1
	S18	19	2a	2	0.693147	1	0.5	-1
	PK74	20	5ab	3.9801	1.5006	0.9	0.74875	-0.202003
	PK99	20	2a	1.92308	0.673012	0.8	0.48	-0.666667
	PK78	19	4a	2.66421	1.16779	0.526316	0.624654	0.157428
	PK76	19	3ab	2.11111	0.83927	0.315789	0.526316	0.4
	PK77	20	3b	1.94647	0.753412	0.45	0.48625	0.0745501
	PK73	20	2b	1.72414	0.610864	0.4	0.42	0.047619
	PK92	20	4abc	2.84698	1.19178	0.4	0.64875	0.38343
	PK75	20	3b	1.68421	0.735622	0.4	0.40625	0.0153846
LZE	S12	20	4ac	1.90476	0.914286	0.3	0.475	0.368421
	S18	20	1	1	0	0	0	NA
	PK74	20	4	1.36752	0.57442	0.25	0.26875	0.0697674
	PK99	20	3	1.65289	0.687436	0.5	0.395	-0.265823
	PK78	19	1	1	0	0	0	NA
	PK76	19	1	1	0	0	0	NA
	PK77	19	2	1.76098	0.623655	0.421053	0.432133	0.025641
	PK73	19	5a	3.9027	1.45136	0.578947	0.743767	0.221601
	PK92	20	2	1.72414	0.610864	0.5	0.42	-0.190476
	PK75	20	3	2.06718	0.78469	0.6	0.51625	-0.162228
LZF	S12	20	6ac	3.6036	1.4684	0.45	0.7225	0.377163
	S18	20	2	1.05125	0.116907	0.05	0.04875	-0.025641
	PK74	20	5	3.52423	1.3716	0.8	0.71625	-0.116928
	PK99	20	5	1.6129	0.791702	0.45	0.38	-0.184211
	PK78	20	2	1.9802	0.688139	0.3	0.495	0.393939
	PK76	20	2	1.05125	0.116907	0.05	0.04875	-0.025641
	PK77	20	6	2.8169	1.23406	0.7	0.645	-0.0852713
	PK73	20	7	4.87805	1.69811	0.9	0.795	-0.132075
	PK92	20	3	1.16448	0.314123	0.15	0.14125	-0.0619469
	PK75	20	2	1.95599	0.681855	0.55	0.48875	-0.12532
CDB	S12	20	3ac	1.72786	0.718557	0.1	0.42125	0.762611
	S18	20	1	1	0	0	0	NA
	PK74	20	10	7.01754	2.07106	0.9	0.8575	-0.0495627
	PK99	20	3	1.87354	0.770111	0.65	0.46625	-0.394102
	PK78	20	1	1	0	0	0	NA
	PK76	20	2ab	1.21951	0.325083	0.1	0.18	0.444444
	PK77	20	4a	1.2966	0.508635	0.15	0.22875	0.344262
	PK73	20	5b	3.47826	1.35112	0.75	0.7125	-0.0526316
	PK92	20	3ac	2.589	1.01687	0.35	0.61375	0.429735
	PK75	20	3	2.34604	0.936357	0.4	0.57375	0.302832
CDA	S12	20	2ac	1.34228	0.422709	0	0.255	1
	S18	20	3b	1.1065	0.233173	0.1	0.09625	-0.038961
	PK74	20	9b	5.19481	1.85409	0.9	0.8075	-0.114551
	PK99	18	3	2.11075	0.870307	0.777778	0.526235	-0.478006
	PK78	19	2	1.05401	0.121692	0.0526316	0.0512465	-0.027027
	PK76	19	3	1.11248	0.242673	0.105263	0.101108	-0.0410959
	PK77	16	3c	2.47343	0.989559	0.3125	0.595703	0.47541
	PK73	19	4a	1.63719	0.748417	0.315789	0.389197	0.188612
	PK92	19	3b	2.76628	1.05484	0.578947	0.638504	0.0932755
	PK75	19	6b	2.888	1.2746	0.684211	0.65374	-0.0466102
JCD	S12	20	5ab	3.72093	1.43374	0.75	0.73125	-0.025641
	S18	20	2	1.1611	0.266384	0.15	0.13875	-0.0810811
	PK74	20	4b	3.75587	1.35144	0.65	0.73375	0.11414
	PK99	20	3	1.87354	0.770111	0.55	0.46625	-0.179625
	PK78	19	1	1	0	0	0	NA
	PK76	19	2b	1.4297	0.477718	0.368421	0.300554	-0.225806
	PK77	19	2b	1.69882	0.60168	0.368421	0.411357	0.104377
	PK73	18	3bc	2.6888	1.03894	0.388889	0.628086	0.380835
	PK92	19	3b	2.46416	0.996914	0.631579	0.594183	-0.0629371
	PK75	19	3b	1.66744	0.661882	0.421053	0.400277	-0.0519031
CDU	S12	20	6ac	3.94089	1.53723	0.35	0.74625	0.530988
	S18	20	2	1.53551	0.533164	0.45	0.34875	-0.290323
	PK74	20	4b	1.60643	0.743964	0.35	0.3775	0.0728477
	PK99	17	2	1.63739	0.577922	0.529412	0.389273	-0.36
	PK78	19	1	1	0	0	0	NA
	PK76	19	1	1	0	0	0	NA
	PK77	19	2	1.05401	0.121692	0.0526316	0.0512465	-0.027027
	PK73	19	2ac	1.49793	0.514653	0	0.33241	1
	PK92	20	2	1.40598	0.463726	0.25	0.28875	0.134199
	PK75	20	5b	3.0888	1.33811	0.75	0.67625	-0.109057
CDV	S12	20	2ac	1.10497	0.198515	0	0.095	1
	S18	20	2ac	1.21951	0.325083	0	0.18	1
	PK74	20	9ab	6.25	1.97703	0.85	0.84	-0.0119048
	PK99	20	4a	2.64901	1.10996	0.9	0.6225	-0.445783
	PK78	20	2	1.10497	0.198515	0.1	0.095	-0.0526316
	PK76	20	3	1.36054	0.518186	0.3	0.265	-0.132075
	PK77	20	3	1.1065	0.233173	0.1	0.09625	-0.038961
	PK73	20	3	1.57791	0.652348	0.35	0.36625	0.0443686
	PK92	20	6a	4.37158	1.58648	0.6	0.77125	0.222042
	PK75	20	3b	2.09974	0.792405	0.45	0.52375	0.140811
CDC	S12	20	4a	2.98507	1.19219	0.5	0.665	0.24812
	S18	19	3a	1.31034	0.477931	0.157895	0.236842	0.333333
	PK74	19	6ab	3.57426	1.45284	0.842105	0.720222	-0.169231
	PK99	19	5b	2.08671	1.01552	0.631579	0.520776	-0.212766
	PK78	19	2	1.11077	0.206192	0.105263	0.099723	-0.0555556
	PK76	19	4	1.94609	0.903979	0.421053	0.48615	0.133903
	PK77	19	3	1.80952	0.714235	0.421053	0.447368	0.0588235
	PK73	19	1	1	0	0	0	NA
	PK92	19	5b	3.12554	1.27694	0.684211	0.680055	-0.00610998
	PK75	19	4b	3.48792	1.31037	0.684211	0.713296	0.0407767
CDD	S12	20	5	2.51572	1.0931	0.55	0.6025	0.0871369
	S18	20	3b	1.55945	0.611651	0.25	0.35875	0.303136
	PK74	20	13	6.15385	2.13997	0.85	0.8375	-0.0149254
	PK99	20	7	3.36134	1.47311	0.65	0.7025	0.0747331
	PK78	19	2	1.56616	0.547412	0.368421	0.361496	-0.0191571
	PK76	20	5	3.65297	1.40082	0.85	0.72625	-0.170396
	PK77	20	6	2.86738	1.31255	0.75	0.65125	-0.151631
	PK73	20	1	1	0	0	0	NA
	PK92	20	7a	3.61991	1.44602	0.6	0.72375	0.170984
	PK75	20	5b	2.17984	1.03212	0.55	0.54125	-0.0161663
CDJ	S12	20	3ac	1.1065	0.233173	0.05	0.09625	0.480519
	S18	19	7ac	3.2968	1.51764	0.473684	0.696676	0.32008
	PK74	20	6a	2.2792	1.15722	0.5	0.56125	0.109131
	PK99	20	5	3.75587	1.43005	0.9	0.73375	-0.226576
	PK78	19	1	1	0	0	0	NA
	PK76	19	5a	2.1173	1.05459	0.368421	0.527701	0.301837
	PK77	20	4a	1.36986	0.587501	0.2	0.27	0.259259
	PK73	19	1	1	0	0	0	NA
	PK92	20	4	2.73038	1.1157	0.55	0.63375	0.13215
	PK75	20	3	1.57791	0.652348	0.45	0.36625	-0.228669
CDK	S12	20	3ac	1.69851	0.671944	0.05	0.41125	0.878419
	S18	20	6ac	3.37553	1.44932	0.35	0.70375	0.502664
	PK74	20	7	4.65116	1.67541	0.75	0.785	0.044586
	PK99	20	6	4.79042	1.66544	0.9	0.79125	-0.137441
	PK78	19	1	1	0	0	0	NA
	PK76	19	5	2.21472	1.06017	0.421053	0.548476	0.232323
	PK77	19	2	1.17018	0.276191	0.157895	0.145429	-0.0857143
	PK73	20	1	1	0	0	0	NA
	PK92	20	5	2.91971	1.2844	0.7	0.6575	-0.0646388
	PK75	20	2ac	1.40598	0.463726	0.05	0.28875	0.82684
CDI	S12	19	2	1.05401	0.121692	0.0526316	0.0512465	-0.027027
	S18	20	7b	2.73973	1.34272	0.8	0.635	-0.259843
	PK74	19	8b	4.24706	1.74467	0.789474	0.764543	-0.0326087
	PK99	20	5ab	2.6936	1.16212	0.95	0.62875	-0.510934
	PK78	19	1	1	0	0	0	NA
	PK76	17	5abc	3.01042	1.2651	0.294118	0.66782	0.559585
	PK77	19	6a	1.4856	0.763213	0.263158	0.32687	0.194915
	PK73	19	1	1	0	0	0	NA
	PK92	19	4b	2.08069	0.97904	0.526316	0.519391	-0.0133333
	PK75	19	3b	1.53617	0.63304	0.421053	0.34903	-0.206349
CDW	S12	20	2ac	1.47059	0.500402	0	0.32	1
	S18	20	5	1.99501	0.978987	0.65	0.49875	-0.303258
	PK74	20	7	3.55556	1.50596	0.9	0.71875	-0.252174
	PK99	20	6	3.84615	1.53566	1	0.74	-0.351351
	PK78	20	1	1	0	0	0	NA
	PK76	20	4ac	1.67715	0.76279	0.2	0.40375	0.504644
	PK77	20	1	1	0	0	0	NA
	PK73	20	2ac	1.21951	0.325083	0	0.18	1
	PK92	20	4	2.37389	1.08258	0.45	0.57875	0.222462
	PK75	20	2	1.21951	0.325083	0.2	0.18	-0.111111
CDR	S12	20	5ac	3.50877	1.35483	0.4	0.715	0.440559
	S18	20	2	1.21951	0.325083	0.2	0.18	-0.111111
	PK74	19	6	3.59204	1.47829	0.789474	0.721607	-0.0940499
	PK99	19	6	2.25625	1.14872	0.473684	0.556787	0.149254
	PK78	19	1	1	0	0	0	NA
	PK76	18	5	2.50193	1.17179	0.5	0.600309	0.167095
	PK77	19	5ac	1.88512	0.967474	0.263158	0.469529	0.439528
	PK73	19	3	1.66744	0.661882	0.421053	0.400277	-0.0519031
	PK92	20	5	2.89855	1.25721	0.65	0.655	0.00763359
	PK75	20	3	1.22699	0.394398	0.2	0.185	-0.0810811
CDF	S12	20	6c	2.5641	1.14658	0.25	0.61	0.590164
	S18	20	2	1.05125	0.116907	0.05	0.04875	-0.025641
	PK74	20	7	5	1.72746	0.9	0.8	-0.125
	PK99	20	6	3.58744	1.40943	0.85	0.72125	-0.17851
	PK78	18	2	1.0571	0.126931	0.0555556	0.0540123	-0.0285714
	PK76	19	4	2.06286	0.949679	0.578947	0.515235	-0.123656
	PK77	19	4b	2.32154	0.961479	0.526316	0.569252	0.0754258
	PK73	19	1	1	0	0	0	NA
	PK92	20	6b	2.74914	1.25343	0.7	0.63625	-0.100196
	PK75	20	3	1.83066	0.718718	0.55	0.45375	-0.212121
CDE	S12	20	4abc	2.20386	1.00942	0.25	0.54625	0.542334
	S18	20	2	1.05125	0.116907	0.05	0.04875	-0.025641
	PK74	19	7b	5.42857	1.77832	0.842105	0.815789	-0.0322581
	PK99	19	6a	3.96703	1.51055	0.736842	0.747922	0.0148148
	PK78	19	2b	1.23208	0.336496	0.210526	0.188366	-0.117647
	PK76	19	4	1.72315	0.787339	0.421053	0.419668	-0.00330033
	PK77	19	3	2.20795	0.922075	0.684211	0.547091	-0.250633
	PK73	19	3	1.11248	0.242673	0.105263	0.101108	-0.0410959
	PK92	19	8	4.45679	1.71156	0.789474	0.775623	-0.0178571
	PK75	19	4	2.51568	1.04716	0.736842	0.602493	-0.222989
CDG	S12	20	3ac	1.83066	0.718718	0.05	0.45375	0.889807
	S18	20	1	1	0	0	0	NA
	PK74	18	8ab	4.43836	1.67798	0.833333	0.774691	-0.0756972
	PK99	20	5b	3.1746	1.32595	1	0.685	-0.459854
	PK78	20	1	1	0	0	0	NA
	PK76	20	5ab	3.92157	1.43271	0.6	0.745	0.194631
	PK77	20	2	1.92308	0.673012	0.4	0.48	0.166667
	PK73	20	3b	2.00501	0.808816	0.55	0.50125	-0.0972569
	PK92	20	3	2.06186	0.82372	0.7	0.515	-0.359223
	PK75	20	5	2.76817	1.27381	0.75	0.63875	-0.174168
CDL	S12	20	7	4.54545	1.68275	0.65	0.78	0.166667
	S18	20	4	1.78971	0.840197	0.55	0.44125	-0.246459
	PK74	20	8b	4.54545	1.67448	0.8	0.78	-0.025641
	PK99	19	5	1.89005	0.976417	0.526316	0.470914	-0.117647
	PK78	20	4ac	1.90476	0.914286	0.3	0.475	0.368421
	PK76	20	7	3.57143	1.54095	0.6	0.72	0.166667
	PK77	20	2	1.72414	0.610864	0.5	0.42	-0.190476
	PK73	20	2	1.34228	0.422709	0.3	0.255	-0.176471
	PK92	19	8b	3.40566	1.50307	0.842105	0.706371	-0.192157
	PK75	19	3	1.92533	0.789296	0.526316	0.480609	-0.0951009
CDM	S12	19	6ab	3.7801	1.50913	0.684211	0.735457	0.0696798
	S18	18	4b	1.33608	0.549458	0.277778	0.251543	-0.104294
	PK74	20	8c	5.47945	1.85832	0.65	0.8175	0.204893
	PK99	20	3	2.03562	0.776935	0.45	0.50875	0.115479
	PK78	20	3b	1.28824	0.43932	0.25	0.22375	-0.117318
	PK76	20	3b	2.40964	0.948915	0.5	0.585	0.145299
	PK77	20	3ac	1.16448	0.314123	0.05	0.14125	0.646018
	PK73	20	2b	1.95599	0.681855	0.35	0.48875	0.283887
	PK92	20	8ac	4.10256	1.70078	0.45	0.75625	0.404959
	PK75	20	2b	1.6	0.562335	0.4	0.375	-0.0666667
CDN	S12	20	7abc	3.90244	1.52902	0.45	0.74375	0.394958
	S18	20	4	1.44144	0.630974	0.35	0.30625	-0.142857
	PK74	20	5b	2.29226	1.1286	0.65	0.56375	-0.152993
	PK99	20	4a	2.80702	1.12401	0.45	0.64375	0.300971
	PK78	20	4b	1.7316	0.753214	0.25	0.4225	0.408284
	PK76	20	7	3.9604	1.58087	0.75	0.7475	-0.00334448
	PK77	20	4ab	1.95599	0.900499	0.45	0.48875	0.0792839
	PK73	20	2	1.10497	0.198515	0.1	0.095	-0.0526316
	PK92	20	5b	2.5974	1.2272	0.55	0.615	0.105691
	PK75	20	3	1.22511	0.381316	0.2	0.18375	-0.0884354
CDO	S12	20	7a	4.06091	1.61331	0.9	0.75375	-0.19403
	S18	19	6b	2.6065	1.20321	0.947368	0.616343	-0.537079
	PK74	20	6a	3.4188	1.41549	0.6	0.7075	0.151943
	PK99	19	5ac	3.57426	1.38045	0.315789	0.720222	0.561538
	PK78	18	1	1	0	0	0	NA
	PK76	18	3ab	1.18464	0.339879	0.111111	0.155864	0.287129
	PK77	18	3	1.3306	0.496415	0.277778	0.248457	-0.118012
	PK73	18	2ac	1.11724	0.214559	0	0.104938	1
	PK92	19	4	3.04641	1.2014	0.684211	0.671745	-0.0185567
	PK75	20	3a	1.8018	0.746033	0.4	0.445	0.101124
CDP	S12	20	6ab	3.3195	1.40049	0.95	0.69875	-0.359571
	S18	19	9	3.19469	1.60934	0.947368	0.686981	-0.379032
	PK74	19	5b	3.96703	1.47036	0.789474	0.747922	-0.0555556
	PK99	18	7	5.44538	1.80754	0.777778	0.816358	0.047259
	PK78	19	4a	1.24269	0.44594	0.157895	0.195291	0.191489
	PK76	19	4	1.47047	0.653768	0.263158	0.319945	0.177489
	PK77	19	4a	1.24269	0.44594	0.105263	0.195291	0.460993
	PK73	18	1	1	0	0	0	NA
	PK92	20	5	2.25989	1.0964	0.55	0.5575	0.0134529
	PK75	19	3	1.80952	0.714235	0.421053	0.447368	0.0588235
CDS	S12	20	3	2.29885	0.926507	0.4	0.565	0.292035
	S18	20	2	1.21951	0.325083	0.2	0.18	-0.111111
	PK74	20	7	5.44218	1.77355	0.95	0.81625	-0.163859
	PK99	20	6	2.22841	1.10031	0.4	0.55125	0.274376
	PK78	20	1	1	0	0	0	NA
	PK76	20	4	2.43161	1.05419	0.5	0.58875	0.150743
	PK77	20	5a	2.78746	1.2097	0.55	0.64125	0.1423
	PK73	20	2	1.10497	0.198515	0.1	0.095	-0.0526316
	PK92	20	5c	2.8777	1.27081	0.45	0.6525	0.310345
	PK75	20	3	1.28824	0.43932	0.15	0.22375	0.329609
CDT	S12	20	5	3.36134	1.37332	0.55	0.7025	0.217082
	S18	20	5	1.23077	0.463712	0.2	0.1875	-0.0666667
	PK74	20	8	5.16129	1.79971	0.95	0.80625	-0.178295
	PK99	19	6	2.86508	1.30749	0.842105	0.65097	-0.293617
	PK78	20	2	1.05125	0.116907	0.05	0.04875	-0.025641
	PK76	20	3	1.766	0.696915	0.5	0.43375	-0.152738
	PK77	20	5	3.84615	1.41902	0.75	0.74	-0.0135135
	PK73	20	2	1.1611	0.266384	0.15	0.13875	-0.0810811
	PK92	20	3a	1.90931	0.806147	0.3	0.47625	0.370079
	PK75	20	4	1.8648	0.858052	0.4	0.46375	0.137466
CDX	S12	20	4ab	2.2409	0.983997	0.6	0.55375	-0.0835214
	S18	20	2	1.6	0.562335	0.5	0.375	-0.333333
	PK74	20	8	5.12821	1.81773	0.9	0.805	-0.118012
	PK99	18	6a	4.20779	1.57123	0.944444	0.762346	-0.238866
	PK78	19	1	1	0	0	0	NA
	PK76	19	2	1.95135	0.680629	0.421053	0.487535	0.136364
	PK77	19	4b	3.4218	1.30842	0.789474	0.707756	-0.11546
	PK73	19	2	1.05401	0.121692	0.0526316	0.0512465	-0.027027
	PK92	20	5b	1.80995	0.907781	0.5	0.4475	-0.117318
	PK75	20	2b	1.05125	0.116907	0.05	0.04875	-0.025641
NQA	S12	20	2	1.34228	0.422709	0.3	0.255	-0.176471
	S18	20	8bc	4.5977	1.76595	0.5	0.7825	0.361022
	PK74	20	7	3.50877	1.55542	0.85	0.715	-0.188811
	PK99	20	4a	2.61438	1.07357	1	0.6175	-0.619433
	PK78	20	2	1.10497	0.198515	0.1	0.095	-0.0526316
	PK76	19	11b	4.5125	1.92525	0.789474	0.778393	-0.0142349
	PK77	20	5a	2.41692	1.08588	0.55	0.58625	0.0618337
	PK73	20	1	1	0	0	0	NA
	PK92	20	3	1.766	0.696915	0.5	0.43375	-0.152738
	PK75	20	3	1.42096	0.535497	0.35	0.29625	-0.181435
CDQ	S12	20	3a	2.26629	0.899074	0.8	0.55875	-0.431767
	S18	19	8	4.42945	1.73896	0.894737	0.774238	-0.155635
	PK74	20	4	2.25989	0.969966	0.55	0.5575	0.0134529
	PK99	19	4	1.84655	0.866972	0.473684	0.458449	-0.0332326
	PK78	20	1	1	0	0	0	NA
	PK76	20	8	2.1164	1.24316	0.6	0.5275	-0.137441
	PK77	20	2	1.72414	0.610864	0.5	0.42	-0.190476
	PK73	20	1	1	0	0	0	NA
	PK92	20	4	2.73038	1.13076	0.7	0.63375	-0.104536
	PK75	20	2	2	0.693147	0.7	0.5	-0.4
LZC	S12	20	5ab	3.44828	1.40014	0.6	0.71	0.15493
	S18	20	1	1	0	0	0	NA
	PK74	20	6a	2.23464	1.11339	0.6	0.5525	-0.0859729
	PK99	20	4ab	2.78746	1.15167	0.75	0.64125	-0.169591
	PK78	19	1	1	0	0	0	NA
	PK76	19	5a	2.77692	1.18833	0.631579	0.639889	0.012987
	PK77	19	2	1.05401	0.121692	0.0526316	0.0512465	-0.027027
	PK73	19	1	1	0	0	0	NA
	PK92	20	2ac	1.10497	0.198515	0	0.095	1
	PK75	20	2	1.99501	0.691897	0.55	0.49875	-0.102757
LZB	S12	20	6a	2.71186	1.28649	0.6	0.63125	0.049505
	S18	20	1	1	0	0	0	NA
	PK74	20	3	1.89125	0.737508	0.3	0.47125	0.363395
	PK99	20	3	2.26629	0.899074	0.7	0.55875	-0.252796
	PK78	20	3	1.1065	0.233173	0.1	0.09625	-0.038961
	PK76	20	4ac	2.44648	1.02821	0.4	0.59125	0.323467
	PK77	20	1	1	0	0	0	NA
	PK73	20	1	1	0	0	0	NA
	PK92	20	2	1.05125	0.116907	0.05	0.04875	-0.025641
	PK75	20	2	1.53551	0.533164	0.35	0.34875	-0.00358423
Note: N, the number of individuals; Na, number of alleles per locus; Ne, number of effective alleles; I, Shannon's index; Ho, observed heterozygosity; He, expected heterozygosity; F, fixation index.
a Significant deviation from Hardy–Weinberg equilibrium (p < 0.05).
b Significant linkage disequilibrium (p < 0.05).
c Null allele present.
software: GenAlEx 6.501
Peakall R., Smouse P. E. (2012). GenAlEx 6.5: genetic analysis in Excel. Population genetic software for teaching and research—an update. Bioinformatics 28 2537–2539. 10.1093/bioinformatics/bts460
Genepop 4.7.5
Rousset, F., 2008. Genepop'007: a complete reimplementation of the Genepop software for Windows and Linux. Mol. Ecol. Resources 8: 103-106.
Micro-Checker V2.2.3
van Oosterhout, C., Hutchinson, W. F., Wills, D. P. M., & Shipley, P. (2004). Micro-Checker: Software for identifying and correcting genotyping errors in microsatellite data. Molecular Ecology, 4(3), 535-538. https://doi.org/10.1111/j.1471-8286.2004.00684.x
